# Supplementary material for: Sex differences in social connectedness, health, and quality of life: evidence from a cross-sectional survey in urban Accra, Ghana
Source: BMC Public Health. 2025 Nov 29;26:45. doi: 10.1186/s12889-025-25322-3 (PMC12771860; doi:10.1186/s12889-025-25322-3)
Supplement: Supplementary file 1 — Supplementary Material 1. Tables 3 and 4. [file 12889_2025_25322_MOESM1_ESM.xlsx]

## Sheet: Table 3
Table 3: Associations between social conectedness and Quality of Life and health outcomes by sex
	Logistic models (Odds Ratios)						Linear model (marginal changes)
Variable	Binary Quality of Life a/		Diabetes risk		Overweight and obesity		Self-rated health
Sex	Male	Female	Male	Female	Male	Female	Male	Female
Belonging to an association or group	1.2	0.6	0.9	2.2	1.1	0.7	0.7	1.3
95% confidence interval	(0.6, 2.3)	(0.3, 1.2)	(0.1, 8.2)	(0.9, 5.6)	(0.6, 1.8)	(0.4, 1.3)	(-0.1, 1.4)	(0.5, 2.0)
Living in a one-person household	0.9	0.5	5.3	NA b/	0.7	1.3	0.007	-0.3
95% confidence interval	(0.3, 2.5)	(0.2, 1.4)	(1.2, 24.2)	NA b/	(0.3, 1.7)	(0.4, 3.8)	(-1.1, 1.1)	(-1.8, 1.2)
Number of friends	1	1	1.2	1.1	1	1	0.1	-0.001
95% confidence interval	(0.9, 1.05)	(0.9, 1.1)	(0.9, 1.7)	(0.9, 1.2)	(0.9, 1.1)	(0.9, 1.1)	(-0.1, 0.2)	(-0.1, 0.1)
Having no friends	1.1	0.9	1.6	0.5	0.9	0.8	-1	-0.5
95% confidence interval	(0.5, 2.5)	(0.6, 1.6)	(0.4, 6.3)	(0.2, 1.3)	(0.4, 2.0)	(0.5, 1.3)	(-2.3, 0.3)	(-1.1, 0.1)
Notes
a/ Binary Quality of Live: reporting good or very good Quality of Life (see Variables section)
b/ The model for living in a one-person household and diabetes risk for females was not estimated, as none of the women living alone had diabetes risk
Variables in bold are statistically significant
Adjusted for age, marital status, education, employment status, frequency of religious attendance, and wealth index.

## Sheet: Table 4
Table 4: Associations between social conectedness and subdimensions of Quality of Life by sex
Variable	Male	Female
QoL: physical health dimension
Belonging to an association or group	1.7	-0.5
95% confidence interval	(-2.1, 5.5)	(-4.1, 3.1)
Living in a one-person household	0.7	-1.4
95% confidence interval	(-4.2, 5.5)	(-11.2, 8.4)
Number of friends	-0.006	-0.02
95% confidence interval	(-0.4, 0.4)	(-0.4, 0.4)
Having no friends	1.2	4.4
95% confidence interval	(-2.8, 5.2)	(1.4, 7.5)
QoL: psychological dimension
Belonging to an association or group	5	-0.4
95% confidence interval	(0.9 , 9.2)	(-3.6 , 2.8)
Living in a one-person household	1.1	-1.8
95% confidence interval	(-4.6 , 6.7)	(-9.3 , 5.7)
Number of friends	-0.2	0.02
95% confidence interval	(-0.8 , 0.4)	(-0.5 , 0.6)
Having no friends	-0.9	3.8
95% confidence interval	(-6.2 , 4.4)	(0.1 , 7.5)
QoL: social relationships dimension
Belonging to an association or group	0.7	-0.8
95% confidence interval	(-4.0 , 5.4)	(-5.6 , 4.1)
Living in a one-person household	-5.1	-3.6
95% confidence interval	(-11.4 , 1.2)	(-13.2 , 6.0)
Number of friends	0.1	0.2
95% confidence interval	(-0.4 , 0.6)	(-0.2 , 0.7)
Having no friends	0.3	1.4
95% confidence interval	(-4.3 , 4.8)	(-1.9 , 4.7)
QoL: environment dimension
Belonging to an association or group	3.3	-3.2
95% confidence interval	(0.4 , 6.3)	(-6.6 , 0.3)
Living in a one-person household	0.1	1.9
95% confidence interval	(-6.8 , 6.9)	(-6.2 , 10.0)
Number of friends	-0.005	0.2
95% confidence interval	(-0.4 , 0.4)	(-0.2 , 0.7)
Having no friends	-0.7	1.3
95% confidence interval	(-5.4 , 4.0)	(-1.5 , 4.0)
Notes
a/ QoL : Quality of Life
Variables in bold are statistically significant
Adjusted for age, marital status, education, employment status, frequency of religious attendance, and wealth index.
