# Supplementary material for: Sex differences in social connectedness, health, and quality of life: evidence from a cross-sectional survey in urban Accra, Ghana
Source: BMC Public Health. 2025 Nov 29;26:45. doi: 10.1186/s12889-025-25322-3 (PMC12771860; doi:10.1186/s12889-025-25322-3)
Supplement: Supplementary file 3 — Supplementary Material 3. Tables for online appendix. [file 12889_2025_25322_MOESM3_ESM.xlsx]

## Sheet: Table A1
Table A1. Associations membership by type of group
Type of group	Male	Female	All
Any group	23	14	17
	(18,29)	(10,19)	(14,21)
Religious	34	63	49
	(21,52)	(47,76)	(37,61)
Mother to mother suppor, mother's of father's club	1	8	5
	(0.14,7)	(4,17)	(2,9)
Hometown association	13	14	13
	(7,24)	(7,24)	(8,21)
Credit	8	9	9
	(4,17)	(4,19)	(5,16)
Market group/ traders	9	4	7
	(4,20)	(2,11)	(4,13)
Business cooperative	4	8	6
	(1,10)	(4,16)	(3,11)
Recreational (football, boxing, keep fit)	28	4	16
	(17,42)	(1,13)	(10,23)
Other	37	26	31
	(25,52)	(15,41)	(22,43)

## Sheet: Table A2
Table A2. Associations between social connectedness, Quality of Life and health outcomes for the entire sample
	Logistic models (Odds Ratios)			Linear model (marginal changes)
Variable	Binary Quality of Life a/	Diabetes risk	Overweight and obesity	Self-rated health
Belonging to an association or group	0.8	1.6	0.9	0.9
95% confidence interval	(0.5, 1.2)	(0.7, 3.7)	(0.6, 1.4)	(0.4, 1.5)
Living in a one-person household	0.7	0.8	0.8	0.04
95% confidence interval	(0.3 , 1.4)	(0.2, 4.0)	(0.4, 1.6)	(-0.9, 1.0)
Number of friends	1	1.1	1	0.02
95% confidence interval	(0.9, 1.1)	(1.0, 1.2)	(0.9, 1.1)	(-0.1, 0.1)
Having no friends	1	0.7	0.8	-0.6
95% confidence interval	(0.7,1.6)	(0.3 , 1.6)	(0.5, 1.3)	(-1.2, - 0.03)
Notes
a/ Binary Quality of Live: reporting very good or good Quality of Life (see Variables section)
Variables in bold are statistically significant
Adjusted for age, marital status, education, employment status, frequency of religious attendance, and wealth index.

## Sheet: Table A3
Table A3: Associations between social conectedness and subdimensions of Quality of Life for the entire sample
	Linear models (marginal changes)
Variable	Physical health	Psychological	Social relationships	Environment
Belonging to an association or group	0.4	2	-0.4	-0.3
95% confidence interval	(-2.3 , 3.1)	(-0.6 , 4.7)	(-4.0 , 3.3)	(-2.6 , 1.9)
Living in a one-person household	-0.1	-0.2	-5.2	-0.2
95% confidence interval	(-3.7 , 3.6)	(-4.6 , 4.2)	(-10.8 , 0.4)	(-5.7 , 5.4)
Number of friends	-0.05	-0.1	0.2	0.2
95% confidence interval	(-0.4 , 0.3)	(-0.5 , 0.4)	(-0.2 , 0.6)	(-0.1 , 0.5)
Having no friends	4	2.7	1.7	1
95% confidence interval	(1.5 , 6.5)	(-0.4 , 5.8)	(-1.2 , 4.5)	(-1.1 , 3.0)
Notes
Variables in bold are statistically significant
Adjusted for age, marital status, education, employment status, frequency of religious attendance, and wealth index.

## Sheet: Table A4
Table A5. Associations between social connectedness and Quality of Life and Obesity (robustness checks)
	Logistic models (Odds Ratios)		Ordered Logit model (Odds Ratios)
Variable	Obesity		Five-point Quality of Life a/
Sex	Male	Female	Male	Female
Belonging to an association or group	1.1	1.2	1.2	0.6
95% confidence interval	(0.5 , 2.4)	(0.7 , 2.0)	(0.7 , 2.0)	(0.3 , 1.0)
Living in a one-person household	0.2	2	1	0.8
95% confidence interval	(0.02 , 1.6)	(0.6 , 6.3)	(0.3 , 3.3)	(0.3 , 2.1)
Number of friends	1.1	1	0.9	1
95% confidence interval	(0.9 , 1.2)	(0.9 , 1.1)	(0.86 , 1.0)	(0.9 , 1.1)
Having no friends	0.5	0.9	1.6	1
95% confidence interval	(0.1 , 2.2)	(0.6 , 1.5)	(0.8 , 3.1)	(0.6 , 1.8)
Notes:
a/ Original Quality of Life variable with 5 categories, from "very poor" to "very good" (see Variables section for further details)
Adjusted for age, marital status, education, employment status, frequency of religious attendance, and wealth index.

## Sheet: Table A5
Table A5: Associations between the alternative variable of number of friends and Quality of Life and health outcomes (robustness checks)
	Logistic models (Odds Ratios)						Linear model (marginal changes)										Logistic models (Odds Ratios)		Ordered Logit model (Odds Ratios)
Variable	Binary Quality of Life a/		Diabetes risk		Overweight and obesity		Self-rated health		QoL: physical health dimension		QoL: psychological dimension		QoL: social relationships dimension		QoL: environment dimension		Obesity		Five-point Quality of Life d/
Sex	Male	Female	Male	Female	Male	Female	Male	Female	Male	Female	Male	Female	Male	Female	Male	Female	Male	Female	Male	Female
Number of friends b/	1	1.04	1	1	1	1	0.02	-0.02	0.1	0.2	-0.1	0.2	-0.02	0.3	0.1	0.4	1	1	1	1
95% confidence interval	(0.95 , 1.03)	(1.00 , 1.10)	(0.9 , 1.2)	(0.9 , 1.1)	(0.9 , 1.1)	(0.9 , 1.1)	(-0.05 , 0.1)	(-0.1 , 0.03)	(-0.2, 0.3)	(-0.1, 0.5)	(-0.3 , 0.2)	(-0.1 , 0.5)	(-0.4 , 0.3)	(0.1 , 0.6)	(-0.2 , 0.3)	(0.1 , 0.7)	(0.9 , 1.1)	(0.9 , 1.1)	(0.9 , 1.0)	(0.9 , 1.1)
Having no friends c/	1.1	0.9	1.3	0.6	0.8	0.8	-0.9	-0.4	1.5	4	-1.1	3.5	-0.4	1	-0.7	0.9	0.6	0.9	1.6	1
95% confidence interval	(0.50 , 2.6)	(0.5 , 1.4)	(0.3 , 5.6)	(0.2 , 1.4)	(0.4 , 1.8)	(0.5 , 1.3)	(-2.2 , 0.3)	(-1.1 , 0.2)	(-2.5, 5.4)	(1.0, 7.0)	(-6.4 , 4.2)	(-0.1 , 7.1)	(-5.1 , 4.3)	(-2.2 , 4.1)	(-5.9 , 4.4)	(-1.7 , 3.5)	(0.2 , 2.2)	(0.5 , 1.4)	(0.8 , 3.1)	(0.6 , 1.6)
Notes
a/ Binary Quality of Live: reporting very good or good Quality of Life (see Variables section)
b/ Variable of number of friends capped at a maximum number of 20 friends (see Variables section for further details)
c/ This variable was obtained by dichotomising the number of friends variable, capped at 20, with 1 indicating no friends and 0 otherwise (see Variables section for further details).
d/ Original Quality of Life variable with 5 categories, from "very poor" to "very good" (see Variables section for further details)
Variables in bold are statistically significant
Adjusted for age, marital status, education, employment status, frequency of religious attendance, and wealth index.
